# Supplementary material for: Nest-Like MnO2 Nanowire/Hierarchical Porous Carbon Composite for High-Performance Supercapacitor from Oily Sludge
Source: Nanomaterials (Basel). 2021 Oct 14;11(10):2715. doi: 10.3390/nano11102715 (PMC8537434; doi:10.3390/nano11102715)
Supplement: Supplementary file 1 [file nanomaterials-11-02715-s001.zip]

Archive with 1 entries (1 files):
- nanomaterials-1388584-supplementary.pdf
